# Supplementary material for: Distinct prostate cancer-related mRNA cargo in extracellular vesicle subsets from prostate cell lines
Source: BMC Cancer. 2017 Feb 1;17:92. doi: 10.1186/s12885-017-3087-x (PMC5286827; doi:10.1186/s12885-017-3087-x)
Supplement: Additional file 2: Table S1. — Top Regulated Genes: Distinctly different genes between LNCaP MVs vs PNT2 MVs. (XLSX 9 kb) [file 12885_2017_3087_MOESM2_ESM.xlsx]

## Sheet: Sheet1
TABLE S1. Top Regulated Genes: Distinctly different genes between LNCaP MVs vs PNT2 MVs
Gene Symbol	Name	Unigene ID	RefSeq	Log FC	P Value
Up-regulated
CDH1	Cadherin 1, type 1, E-cadherin (epithelial)	Hs.461086	NM_004360	3.76302	0.016123
KLK3	Kallikrein-related peptidase 3	Hs.171995	NM_001648	5.72969	0.099881
NKX3-1	NK3 homeobox 1	Hs.55999	NM_006167	5.36314	0.003608
TMPRSS2	Transmembrane protease, serine 2	Hs.439309	NM_005656	5.02793	0.040304
TP53	Tumor protein p53	Hs.437460	NM_000546	3.4579	0.002018
Down-regulated
CAV1	Caveolin 1, caveolae protein, 22kDa	Hs.74034	NM_001753	-4.23698	0.04876
GSTP1	Glutathione S-transferase pi 1	Hs.523836	NM_000852	-4.61406	0.023762
MTO1	Mitochondrial translation optimization 1 homolog (S. cerevisiae)	Hs.347614	NM_012123	-3.42955	0.111828
PDLIM4	PDZ and LIM domain 4	Hs.424312	NM_003687	-4.62806	0.283257
SOCS3	Suppressor of cytokine signaling 3	Hs.527973	NM_003955	-5.14032	0.047048
TFPI2	Tissue factor pathway inhibitor 2	Hs.438231	NM_006528	-4.49162	0.017069
Log2 fold-change (mean of the differential mRNA levels); P value for the differential mRNA levels
