# Supplementary material for: Distinct prostate cancer-related mRNA cargo in extracellular vesicle subsets from prostate cell lines
Source: BMC Cancer. 2017 Feb 1;17:92. doi: 10.1186/s12885-017-3087-x (PMC5286827; doi:10.1186/s12885-017-3087-x)
Supplement: Additional file 4: Table S3. — Top Regulated Genes: Commonly regulated genes between LNCaP MVs vs PC-3 MVs. (XLSX 11 kb) [file 12885_2017_3087_MOESM4_ESM.xlsx]

## Sheet: Sheet1
TABLE S3. Top Regulated Genes: Commonly regulated genes between LNCaP MVs vs PC-3 MVs
				LNCaP MVs		PC-3 MVs
Gene Symbol	Name	Unigene ID	RefSeq	Log FC	P Value	Log FC	P Value
Up-regulated
CCND1	Cyclin D1	Hs.523852	NM_053056	4.58302	0.055857	6.2225	<0,00031
ETV1	Ets variant 1	Hs.574240	NM_004956	4.26439	0.042219	3.42054	0.016301
FASN	Fatty acid synthase	Hs.83190	NM_004104	5.31632	0.016123	5.75248	0.006804
RBM39	RNA binding motif protein 39	Hs.282901	NM_004902	4.6593	0.027184	5.25879	0.000218
Down-regulated
CCND2	Cyclin D2	Hs.376071	NM_001759	-7.74786	0.029576	-6.23171	0.030721
DKK3	Dickkopf homolog 3 (Xenopus laevis)	Hs.292156	NM_015881	-4.41365	0.053853	-6.80416	0.041592
EDNRB	Endothelin receptor type B	Hs.732046	NM_000115	-6.02739	0.051683	-7.38124	0.041826
ERG	V-ets erythroblastosis virus E26 oncogene homolog (avian)	Hs.473819	NM_182918	-4.31032	0.048539	-7.25416	0.041404
FOXO1	Forkhead box O1	Hs.370666	NM_002015	-3.95699	0.049586	-3.34083	0.053268
GNRH1	Gonadotropin-releasing hormone 1 (luteinizing-releasing hormone)	Hs.82963	NM_000825	-4.0172	0.029178	-4.53771	0.024105
GPX3	Glutathione peroxidase 3 (plasma)	Hs.386793	NM_002084	-4.10698	0.049935	-4.8075	0.044638
HAL	Histidine ammonia-lyase	Hs.190783	NM_002108	-5.71339	0.000261	-6.27391	0.000204
IGFBP5	Insulin-like growth factor binding protein 5	Hs.607212	NM_000599	-4.04698	0.050287	-5.81083	0.042391
IL6	Interleukin 6 (interferon, beta 2)	Hs.654458	NM_000600	-6.60535	0.097016	-3.40253	0.111719
LGALS4	Lectin, galactoside-binding, soluble, 4	Hs.5302	NM_006149	-4.08712	0.033809	-3.64764	0.037122
PTGS1	Prostaglandin-endoperoxide synthase 1	Hs.201978	NM_000962	-4.71365	0.050139	-6.83416	0.041682
PTGS2	Prostaglandin-endoperoxide synthase 2	Hs.196384	NM_000963	-4.78515	0.090919	-4.42233	0.092305
SHBG	Sex hormone-binding globulin	Hs.632235	NM_001040	-3.40032	0.054064	-5.84083	0.042653
TIMP3	TIMP metallopeptidase inhibitor 3	Hs.644633	NM_000362	-5.05758	0.205535	-8.79476	0.196158
Log2 fold-change (mean of the differential mRNA levels); P value for the differential mRNA levels
